# Supplementary material for: Single-cell RNA sequencing analysis reveals the heterogeneity of IL-10 producing regulatory B cells in lupus-prone mice
Source: Front Immunol. 2023 Dec 14;14:1282770. doi: 10.3389/fimmu.2023.1282770 (PMC10752970; doi:10.3389/fimmu.2023.1282770)
Supplement: Supplementary file 2 [file Table_1.xlsx]

## Sheet: B Cell Gene Sets
Gene Symbol	Gene Set
Ada	Activated B Cell
Batf	Activated B Cell
Bcl3	Activated B Cell
Cd28	Activated B Cell
Cd69	Activated B Cell
Cd80	Activated B Cell
Cd86	Activated B Cell
Mad2l2	Activated B Cell
Nans	Activated B Cell
Slc3a2	Activated B Cell
Ung	Activated B Cell
Xrcc4	Activated B Cell
Cd1d1	Antigen Presenting Cell
Cd74	Antigen Presenting Cell
Ciita	Antigen Presenting Cell
H2-Aa	Antigen Presenting Cell
H2-Ab1	Antigen Presenting Cell
H2-DMa	Antigen Presenting Cell
H2-DMb2	Antigen Presenting Cell
H2-Ea	Antigen Presenting Cell
H2-Eb1	Antigen Presenting Cell
H2-Oa	Antigen Presenting Cell
H2-Ob	Antigen Presenting Cell
Mgl2	Antigen Presenting Cell
Rfx5	Antigen Presenting Cell
Scimp	Antigen Presenting Cell
Cd19	B1a Cell
Cd5	B1a Cell
Il10	B1a Cell
Itgam	B1a Cell
Aicda	GC B Cell
Fcrlb	GC B Cell
Gcsam	GC B Cell
Klhl6	GC B Cell
Lrmp	GC B Cell
Mybl1	GC B Cell
Nuggc	GC B Cell
Rgs13	GC B Cell
Igha	Ig Chains
Ighd1-1	Ig Chains
Ighd2-3	Ig Chains
Ighd2-4	Ig Chains
Ighd2-5	Ig Chains
Ighd2-6	Ig Chains
Ighd2-7	Ig Chains
Ighd2-8	Ig Chains
Ighd3-1	Ig Chains
Ighd3-2	Ig Chains
Ighd4-1	Ig Chains
Ighe	Ig Chains
Ighe	Ig Chains
Ighg1	Ig Chains
Ighg2a	Ig Chains
Ighg2b	Ig Chains
Ighg2c	Ig Chains
Ighg3	Ig Chains
Ighj2	Ig Chains
Ighj3	Ig Chains
Ighj4	Ig Chains
Ighv1-12	Ig Chains
Ighv1-14	Ig Chains
Ighv1-15	Ig Chains
Ighv1-19	Ig Chains
Ighv1-20	Ig Chains
Ighv1-22	Ig Chains
Ighv1-26	Ig Chains
Ighv1-31	Ig Chains
Ighv1-34	Ig Chains
Ighv1-36	Ig Chains
Ighv1-37	Ig Chains
Ighv1-39	Ig Chains
Ighv1-4	Ig Chains
Ighv1-43	Ig Chains
Ighv1-47	Ig Chains
Ighv1-49	Ig Chains
Ighv1-5	Ig Chains
Ighv1-50	Ig Chains
Ighv1-52	Ig Chains
Ighv1-59	Ig Chains
Ighv1-61	Ig Chains
Ighv1-62-1	Ig Chains
Ighv1-62-2	Ig Chains
Ighv1-63	Ig Chains
Ighv1-66	Ig Chains
Ighv1-7	Ig Chains
Ighv1-71	Ig Chains
Ighv1-75	Ig Chains
Ighv1-76	Ig Chains
Ighv1-77	Ig Chains
Ighv1-78	Ig Chains
Ighv1-80	Ig Chains
Ighv1-81	Ig Chains
Ighv1-82	Ig Chains
Ighv1-85	Ig Chains
Ighv1-9	Ig Chains
Ighv10-1	Ig Chains
Ighv10-3	Ig Chains
Ighv11-1	Ig Chains
Ighv11-2	Ig Chains
Ighv12-3	Ig Chains
Ighv13-2	Ig Chains
Ighv14-1	Ig Chains
Ighv14-3	Ig Chains
Ighv14-4	Ig Chains
Ighv15-2	Ig Chains
Ighv2-2	Ig Chains
Ighv2-3	Ig Chains
Ighv2-4	Ig Chains
Ighv2-5	Ig Chains
Ighv2-6	Ig Chains
Ighv2-6-8	Ig Chains
Ighv2-9	Ig Chains
Ighv2-9-1	Ig Chains
Ighv3-1	Ig Chains
Ighv3-4	Ig Chains
Ighv3-5	Ig Chains
Ighv3-6	Ig Chains
Ighv3-8	Ig Chains
Ighv4-1	Ig Chains
Ighv5-12-4	Ig Chains
Ighv5-9-1	Ig Chains
Ighv6-3	Ig Chains
Ighv6-6	Ig Chains
Ighv6-7	Ig Chains
Ighv7-1	Ig Chains
Ighv7-3	Ig Chains
Ighv7-4	Ig Chains
Ighv8-11	Ig Chains
Ighv8-12	Ig Chains
Ighv8-6	Ig Chains
Ighv9-1	Ig Chains
Ighv9-2	Ig Chains
Ighv9-3	Ig Chains
Ighv9-4	Ig Chains
Igk	Ig Chains
Igkc	Ig Chains
Igkj1	Ig Chains
Igkj2	Ig Chains
Igkj4	Ig Chains
Igkj5	Ig Chains
Igkv1-110	Ig Chains
Igkv1-117	Ig Chains
Igkv1-122	Ig Chains
Igkv1-132	Ig Chains
Igkv1-133	Ig Chains
Igkv1-135	Ig Chains
Igkv1-88	Ig Chains
Igkv1-99	Ig Chains
Igkv10-94	Ig Chains
Igkv10-95	Ig Chains
Igkv11-125	Ig Chains
Igkv12-38	Ig Chains
Igkv12-41	Ig Chains
Igkv12-44	Ig Chains
Igkv12-46	Ig Chains
Igkv12-89	Ig Chains
Igkv12-98	Ig Chains
Igkv13-84	Ig Chains
Igkv13-85	Ig Chains
Igkv14-100	Ig Chains
Igkv14-111	Ig Chains
Igkv14-130	Ig Chains
Igkv16-104	Ig Chains
Igkv17-121	Ig Chains
Igkv17-127	Ig Chains
Igkv18-36	Ig Chains
Igkv19-93	Ig Chains
Igkv2-109	Ig Chains
Igkv2-112	Ig Chains
Igkv20-101-2	Ig Chains
Igkv3-1	Ig Chains
Igkv3-10	Ig Chains
Igkv3-12	Ig Chains
Igkv3-2	Ig Chains
Igkv3-3	Ig Chains
Igkv3-4	Ig Chains
Igkv3-5	Ig Chains
Igkv3-7	Ig Chains
Igkv3-9	Ig Chains
Igkv4-50	Ig Chains
Igkv4-51	Ig Chains
Igkv4-53	Ig Chains
Igkv4-55	Ig Chains
Igkv4-57	Ig Chains
Igkv4-57-1	Ig Chains
Igkv4-58	Ig Chains
Igkv4-59	Ig Chains
Igkv4-61	Ig Chains
Igkv4-63	Ig Chains
Igkv4-68	Ig Chains
Igkv4-69	Ig Chains
Igkv4-70	Ig Chains
Igkv4-71	Ig Chains
Igkv4-72	Ig Chains
Igkv4-73	Ig Chains
Igkv4-74	Ig Chains
Igkv4-78	Ig Chains
Igkv4-79	Ig Chains
Igkv4-80	Ig Chains
Igkv4-81	Ig Chains
Igkv4-86	Ig Chains
Igkv4-90	Ig Chains
Igkv4-91	Ig Chains
Igkv4-92	Ig Chains
Igkv5-37	Ig Chains
Igkv5-39	Ig Chains
Igkv5-43	Ig Chains
Igkv5-45	Ig Chains
Igkv5-48	Ig Chains
Igkv6-14	Ig Chains
Igkv6-15	Ig Chains
Igkv6-17	Ig Chains
Igkv6-20	Ig Chains
Igkv6-23	Ig Chains
Igkv6-25	Ig Chains
Igkv6-29	Ig Chains
Igkv6-32	Ig Chains
Igkv7-33	Ig Chains
Igkv8-16	Ig Chains
Igkv8-19	Ig Chains
Igkv8-21	Ig Chains
Igkv8-24	Ig Chains
Igkv8-27	Ig Chains
Igkv8-28	Ig Chains
Igkv8-30	Ig Chains
Igkv8-34	Ig Chains
Igkv9-120	Ig Chains
Igkv9-123	Ig Chains
Igkv9-124	Ig Chains
Iglc1	Ig Chains
Iglc2	Ig Chains
Iglc3	Ig Chains
Iglj1	Ig Chains
Iglj2	Ig Chains
Iglj3	Ig Chains
Iglv1	Ig Chains
Iglv2	Ig Chains
Iglv3	Ig Chains
Cd274	PB-PC
Clptm1l	PB-PC
Creld2	PB-PC
Cxcr4	PB-PC
Derl3	PB-PC
Dnajc3	PB-PC
Ebi3	PB-PC
Ell2	PB-PC
Fkbp2	PB-PC
Il10	PB-PC
Il12a	PB-PC
Mzb1	PB-PC
Pdia4	PB-PC
Plpp5	PB-PC
Prdx4	PB-PC
Sdc1	PB-PC
Sdf2l1	PB-PC
Ssr4	PB-PC
Tram2	PB-PC
Xbp1	PB-PC
Cd19	T2-MZP/MZ B Cell
Cd1d1	T2-MZP/MZ B Cell
Fcer2a	T2-MZP/MZ B Cell
Cd24a	T2-MZP/MZ B Cell
Il10	T2-MZP/MZ B Cell
Cr2	T2-MZP/MZ B Cell
Cd19	Tim-1 B Cell
Havcr1	Tim-1 B Cell
Il10	Tim-1 B Cell
Tgfb	Tim-1 B Cell

## Sheet: Pathway Gene Sets
Gene Symbol	Gene Set
Aldoa	Glycolysis
Aldob	Glycolysis
Aldoc	Glycolysis
Eno1	Glycolysis
Gpi1	Glycolysis
Hk2	Glycolysis
Hkdc1	Glycolysis
Ldha	Glycolysis
Pfkfb3	Glycolysis
Pfkp	Glycolysis
Pgk1	Glycolysis
Pkm	Glycolysis
Slc2a1	Glycolysis
Tpi1	Glycolysis
Stat5a	IL10 Pathway
Stat1	IL10 Pathway
Il10ra	IL10 Pathway
Il10rb	IL10 Pathway
Hmox1	IL10 Pathway
Il10	IL10 Pathway
Il1a	IL10 Pathway
Stat3	IL10 Pathway
Tnf	IL10 Pathway
Blvra	IL10 Pathway
Il6	IL10 Pathway
Jak1	IL10 Pathway
Aadac	Lipid Metabolism
Abhd6	Lipid Metabolism
Acly	Lipid Metabolism
Acsl5	Lipid Metabolism
Angptl3	Lipid Metabolism
Angptl4	Lipid Metabolism
Apoa4	Lipid Metabolism
Apoa5	Lipid Metabolism
Apoe	Lipid Metabolism
Apoh	Lipid Metabolism
Ccdc3	Lipid Metabolism
Cnep1r1	Lipid Metabolism
Dbi	Lipid Metabolism
Dgat1	Lipid Metabolism
Dgat2	Lipid Metabolism
Disp3	Lipid Metabolism
Fabp3	Lipid Metabolism
Gpam	Lipid Metabolism
Gpld1	Lipid Metabolism
Hsd17b13	Lipid Metabolism
Ldlr	Lipid Metabolism
Mid1ip1	Lipid Metabolism
Nr1h2	Lipid Metabolism
Nr1h3	Lipid Metabolism
Pcx	Lipid Metabolism
Pnpla2	Lipid Metabolism
Ppara	Lipid Metabolism
Slc27a1	Lipid Metabolism
Srebf1	Lipid Metabolism
Cd74	MHC Class II
Ciita	MHC Class II
H2-Aa	MHC Class II
H2-Ab1	MHC Class II
H2-DMa	MHC Class II
H2-DMb2	MHC Class II
H2-Eb1	MHC Class II
H2-eb2	MHC Class II
H2-Oa	MHC Class II
H2-ob	MHC Class II
Rfx5	MHC Class II
Alg10b	N-linked Glycosylation
Alg11	N-linked Glycosylation
Alg12	N-linked Glycosylation
Alg13	N-linked Glycosylation
Alg14	N-linked Glycosylation
Alg2	N-linked Glycosylation
Alg5	N-linked Glycosylation
Alg6	N-linked Glycosylation
Alg8	N-linked Glycosylation
Alg9	N-linked Glycosylation
B4galt1	N-linked Glycosylation
B4galt7	N-linked Glycosylation
Dad1	N-linked Glycosylation
Ddost	N-linked Glycosylation
Derl3	N-linked Glycosylation
Dhdds	N-linked Glycosylation
Dolpp1	N-linked Glycosylation
Dpagt1	N-linked Glycosylation
Entpd5	N-linked Glycosylation
Ext2	N-linked Glycosylation
Fut8	N-linked Glycosylation
Gfpt1	N-linked Glycosylation
Gfpt2	N-linked Glycosylation
Gorasp1	N-linked Glycosylation
Krtcap2	N-linked Glycosylation
Magt1	N-linked Glycosylation
Mgat2	N-linked Glycosylation
Mgat3	N-linked Glycosylation
Mgat4a	N-linked Glycosylation
Mgat4b	N-linked Glycosylation
Mgat4c	N-linked Glycosylation
Mgat4d	N-linked Glycosylation
Mgat4e	N-linked Glycosylation
Mgat4f	N-linked Glycosylation
Mgat5	N-linked Glycosylation
Mgat5b	N-linked Glycosylation
Mogs	N-linked Glycosylation
Nus1	N-linked Glycosylation
Ost4	N-linked Glycosylation
Pate6	N-linked Glycosylation
Pgm3	N-linked Glycosylation
Pmm1	N-linked Glycosylation
Pmm2	N-linked Glycosylation
Rpn1	N-linked Glycosylation
Rpn2	N-linked Glycosylation
Serpina1a	N-linked Glycosylation
Serpina1b	N-linked Glycosylation
Slc39a8	N-linked Glycosylation
Srd5a3	N-linked Glycosylation
St6gal1	N-linked Glycosylation
Stt3a	N-linked Glycosylation
Stt3b	N-linked Glycosylation
Tmem165	N-linked Glycosylation
Tmem258	N-linked Glycosylation
Tusc3	N-linked Glycosylation
Ube2j1	N-linked Glycosylation
Uggt1	N-linked Glycosylation
Uggt2	N-linked Glycosylation
A4gnt	O-linked Glycosylation
B3galnt2	O-linked Glycosylation
B4gat1	O-linked Glycosylation
C1galt1	O-linked Glycosylation
C1galt1c1	O-linked Glycosylation
Crppa	O-linked Glycosylation
Dpm1	O-linked Glycosylation
Eogt	O-linked Glycosylation
Fkrp	O-linked Glycosylation
Fktn	O-linked Glycosylation
Galnt1	O-linked Glycosylation
Galnt10	O-linked Glycosylation
Galnt11	O-linked Glycosylation
Galnt13	O-linked Glycosylation
Galnt16	O-linked Glycosylation
Galnt18	O-linked Glycosylation
Galnt2	O-linked Glycosylation
Galnt3	O-linked Glycosylation
Galnt4	O-linked Glycosylation
Galnt7	O-linked Glycosylation
Galntl6	O-linked Glycosylation
Gcnt3	O-linked Glycosylation
Gxylt1	O-linked Glycosylation
Gxylt2	O-linked Glycosylation
Il15	O-linked Glycosylation
Large1	O-linked Glycosylation
Large2	O-linked Glycosylation
Mgat5b	O-linked Glycosylation
Ogt	O-linked Glycosylation
Pgm3	O-linked Glycosylation
Plod3	O-linked Glycosylation
Pofut1	O-linked Glycosylation
Pofut2	O-linked Glycosylation
Poglut1	O-linked Glycosylation
Poglut2	O-linked Glycosylation
Poglut3	O-linked Glycosylation
Pomgnt1	O-linked Glycosylation
Pomgnt2	O-linked Glycosylation
Pomk	O-linked Glycosylation
Pomt1	O-linked Glycosylation
Pomt2	O-linked Glycosylation
Rxylt1	O-linked Glycosylation
Sdf2	O-linked Glycosylation
Sdf2l1	O-linked Glycosylation
Slc35c1	O-linked Glycosylation
Slc35c2	O-linked Glycosylation
St6galnac2	O-linked Glycosylation
St8sia6	O-linked Glycosylation
Tet1	O-linked Glycosylation
Tet2	O-linked Glycosylation
Tet3	O-linked Glycosylation
Tmtc1	O-linked Glycosylation
Tmtc2	O-linked Glycosylation
Tmtc3	O-linked Glycosylation
Tmtc4	O-linked Glycosylation
Trak2	O-linked Glycosylation
Vegfb	O-linked Glycosylation
Xxylt1	O-linked Glycosylation
Atp5a1	OxPhos
Atp5b	OxPhos
Atp5d	OxPhos
Atp5f1	OxPhos
Atp5g1	OxPhos
Atp5g2	OxPhos
Atp5g3	OxPhos
Atp5h	OxPhos
Atp5j	OxPhos
Atp5j2	OxPhos
Atp5l	OxPhos
Atp5o	OxPhos
Atp5s	OxPhos
Atpif1	OxPhos
Bcs1l	OxPhos
Cep89	OxPhos
Coa3	OxPhos
Coa4	OxPhos
Coa5	OxPhos
Coa7	OxPhos
Cox10	OxPhos
Cox11	OxPhos
Cox14	OxPhos
Cox15	OxPhos
Cox16	OxPhos
Cox17	OxPhos
Cox18	OxPhos
Cox19	OxPhos
Cox20	OxPhos
Cox4i1	OxPhos
Cox4i2	OxPhos
Cox5a	OxPhos
Cox6a1	OxPhos
Cox6a2	OxPhos
Cox6b1	OxPhos
Cox6b2	OxPhos
Cox7a1	OxPhos
Cox7a2	OxPhos
Cox7a2l	OxPhos
Cox7b	OxPhos
Cox8a	OxPhos
Cyc1	OxPhos
Cycs	OxPhos
Dnajc15	OxPhos
Gm9763	OxPhos
LOC102631912	OxPhos
LOC102640946	OxPhos
mt-Cytb	OxPhos
Mt-nd1	OxPhos
Mt-nd2	OxPhos
Mt-nd4	OxPhos
Mt-nd6	OxPhos
Ndufa1	OxPhos
Ndufa10	OxPhos
Ndufa11	OxPhos
Ndufa12	OxPhos
Ndufa13	OxPhos
Ndufa2	OxPhos
Ndufa3	OxPhos
Ndufa4	OxPhos
Ndufa4l2	OxPhos
Ndufa5	OxPhos
Ndufa6	OxPhos
Ndufa7	OxPhos
Ndufa8	OxPhos
Ndufa9	OxPhos
Ndufab1	OxPhos
Ndufaf1	OxPhos
Ndufaf2	OxPhos
Ndufaf3	OxPhos
Ndufaf4	OxPhos
Ndufaf5	OxPhos
Ndufaf6	OxPhos
Ndufaf7	OxPhos
Ndufb10	OxPhos
Ndufb11	OxPhos
Ndufb2	OxPhos
Ndufb3	OxPhos
Ndufb4	OxPhos
Ndufb5	OxPhos
Ndufb6	OxPhos
Ndufb7	OxPhos
Ndufb8	OxPhos
Ndufb9	OxPhos
Ndufc1	OxPhos
Ndufc2	OxPhos
Ndufs1	OxPhos
Ndufs2	OxPhos
Ndufs3	OxPhos
Ndufs4	OxPhos
Ndufs6	OxPhos
Ndufs7	OxPhos
Ndufs8	OxPhos
Ndufv1	OxPhos
Ndufv2	OxPhos
Ndufv3	OxPhos
Nubpl	OxPhos
Oxa1l	OxPhos
Rfesd	OxPhos
Sco1	OxPhos
Sco2	OxPhos
Slc25a4	OxPhos
Surf1	OxPhos
Taco1	OxPhos
Timmdc1	OxPhos
Tmem126b	OxPhos
Trap1	OxPhos
Ttc19	OxPhos
Uqcc1	OxPhos
Uqcc2	OxPhos
Uqcr10	OxPhos
Uqcr11	OxPhos
Uqcrb	OxPhos
Uqcrc1	OxPhos
Uqcrc2	OxPhos
Uqcrfs1	OxPhos
Uqcrh	OxPhos
Uqcrq	OxPhos
Abca7	Phagocytosis
Adgrb1	Phagocytosis
Alox15	Phagocytosis
Axl	Phagocytosis
C2	Phagocytosis
C3	Phagocytosis
Ccl2	Phagocytosis
Ccr2	Phagocytosis
Cd36	Phagocytosis
Cd300lf	Phagocytosis
Fcnb	Phagocytosis
Gas6	Phagocytosis
Itgav	Phagocytosis
Itgb3	Phagocytosis
Lrp1	Phagocytosis
Marco	Phagocytosis
Megf10	Phagocytosis
Mertk	Phagocytosis
Mfge8	Phagocytosis
Nr1h3	Phagocytosis
Pear1	Phagocytosis
Rab14	Phagocytosis
Rac1	Phagocytosis
Rac2	Phagocytosis
Rara	Phagocytosis
Rhobtb1	Phagocytosis
Rhobtb2	Phagocytosis
Rhog	Phagocytosis
Rhoh	Phagocytosis
Scarb1	Phagocytosis
Spg11	Phagocytosis
Tgm2	Phagocytosis
Thbs1	Phagocytosis
Trem2	Phagocytosis
Trex1	Phagocytosis
Txndc5	Phagocytosis
Tyro3	Phagocytosis
Tyrobp	Phagocytosis
Xkr4	Phagocytosis
Xkr5	Phagocytosis
Xkr6	Phagocytosis
Xkr7	Phagocytosis
Xkr8	Phagocytosis
Xkr9	Phagocytosis
Aatk	Pro-Apoptosis
Aen	Pro-Apoptosis
Aifm2	Pro-Apoptosis
Apaf1	Pro-Apoptosis
Bex3	Pro-Apoptosis
Bik	Pro-Apoptosis
Casp2	Pro-Apoptosis
Casp8	Pro-Apoptosis
Casp9	Pro-Apoptosis
Cradd	Pro-Apoptosis
Ddn	Pro-Apoptosis
Fasl	Pro-Apoptosis
Glipr1	Pro-Apoptosis
Gsdme	Pro-Apoptosis
Lgals7	Pro-Apoptosis
Pmaip1	Pro-Apoptosis
Prune2	Pro-Apoptosis
Rassf6	Pro-Apoptosis
Stk17b	Pro-Apoptosis
Aurkb	Pro-Cell-Cycle
Bub1	Pro-Cell-Cycle
Bub1b	Pro-Cell-Cycle
Ccdc88a	Pro-Cell-Cycle
Ccnd2	Pro-Cell-Cycle
Ccng1	Pro-Cell-Cycle
Cdc20	Pro-Cell-Cycle
Cdc25b	Pro-Cell-Cycle
Cdca2	Pro-Cell-Cycle
Cdca5	Pro-Cell-Cycle
Cdk14	Pro-Cell-Cycle
Cdk5	Pro-Cell-Cycle
Cdk6	Pro-Cell-Cycle
Cenpc1	Pro-Cell-Cycle
Cep55	Pro-Cell-Cycle
Clspn	Pro-Cell-Cycle
Dbf4	Pro-Cell-Cycle
Dsn1	Pro-Cell-Cycle
E2f2	Pro-Cell-Cycle
E2f3	Pro-Cell-Cycle
Ect2	Pro-Cell-Cycle
Esco2	Pro-Cell-Cycle
Espl1	Pro-Cell-Cycle
Foxm1	Pro-Cell-Cycle
Incenp	Pro-Cell-Cycle
Itgb3bp	Pro-Cell-Cycle
Kif11	Pro-Cell-Cycle
Kiz	Pro-Cell-Cycle
Kntc1	Pro-Cell-Cycle
Map7d3	Pro-Cell-Cycle
Mcm6	Pro-Cell-Cycle
Mcmbp	Pro-Cell-Cycle
Mei4	Pro-Cell-Cycle
Mis12	Pro-Cell-Cycle
Mis18bp1	Pro-Cell-Cycle
Mnat1	Pro-Cell-Cycle
Ncapd2	Pro-Cell-Cycle
Ncapg	Pro-Cell-Cycle
Ncaph	Pro-Cell-Cycle
Ndc80	Pro-Cell-Cycle
Nde1	Pro-Cell-Cycle
Nek2	Pro-Cell-Cycle
Nek7	Pro-Cell-Cycle
Ninl	Pro-Cell-Cycle
Pold1	Pro-Cell-Cycle
Prc1	Pro-Cell-Cycle
Racgap1	Pro-Cell-Cycle
Rec8	Pro-Cell-Cycle
Repin1	Pro-Cell-Cycle
Rfc1	Pro-Cell-Cycle
Ager	PRRs
Alpk1	PRRs
Apobec3	PRRs
Cd209a	PRRs
Cd209e	PRRs
Clec4d	PRRs
Clec4e	PRRs
Clec7a	PRRs
Ddx58	PRRs
Ifi209	PRRs
Irak4	PRRs
Irf7	PRRs
Irf8	PRRs
Irf9	PRRs
Lrrfip1	PRRs
Marco	PRRs
Mefv	PRRs
Nlrc3	PRRs
Nlrc5	PRRs
Nlrp10	PRRs
Nlrp12	PRRs
Nlrp3	PRRs
Nod2	PRRs
Oas2	PRRs
Oas3	PRRs
Oasl2	PRRs
Pglyrp1	PRRs
Tlr1	PRRs
Tlr5	PRRs
Tlr7	PRRs
Tlr9	PRRs
Unc93b1	PRRs
Mcl1	TNF Signaling
Cd80	TNF Signaling
Traf1	TNF Signaling
F2rl1	TNF Signaling
Dusp2	TNF Signaling
Tnc	TNF Signaling
Fosl2	TNF Signaling
Stat5a	TNF Signaling
Vegfa	TNF Signaling
Efna1	TNF Signaling
Relb	TNF Signaling
Rela	TNF Signaling
Cebpd	TNF Signaling
Ptger4	TNF Signaling
Cdkn1a	TNF Signaling
Ptx3	TNF Signaling
Il15ra	TNF Signaling
Atp2b1	TNF Signaling
Nfkbia	TNF Signaling
Tnf	TNF Signaling
Ier3	TNF Signaling
Ier2	TNF Signaling
Hes1	TNF Signaling
Tnfaip2	TNF Signaling
Dusp1	TNF Signaling
Eif1	TNF Signaling
Fosl1	TNF Signaling
Bcl6	TNF Signaling
Ifngr2	TNF Signaling
Tank	TNF Signaling
Gadd45b	TNF Signaling
Gadd45a	TNF Signaling
Tubb2a	TNF Signaling
Sqstm1	TNF Signaling
Il18	TNF Signaling
Rhob	TNF Signaling
Cxcl1	TNF Signaling
Btg2	TNF Signaling
Nfe2l2	TNF Signaling
Tsc22d1	TNF Signaling
Irs2	TNF Signaling
Atf3	TNF Signaling
Nfil3	TNF Signaling
Btg3	TNF Signaling
Jag1	TNF Signaling
Ackr3	TNF Signaling
Cxcl5	TNF Signaling
Phlda1	TNF Signaling
Bhlhe40	TNF Signaling
Per1	TNF Signaling
Plk2	TNF Signaling
Nfkb2	TNF Signaling
Tnfsf9	TNF Signaling
Tnfrsf9	TNF Signaling
Klf10	TNF Signaling
Tgif1	TNF Signaling
Nfkbie	TNF Signaling
Tnfaip6	TNF Signaling
Tnfaip3	TNF Signaling
Ninj1	TNF Signaling
Birc3	TNF Signaling
Birc2	TNF Signaling
Smad3	TNF Signaling
Dennd5a	TNF Signaling
Socs3	TNF Signaling
Phlda2	TNF Signaling
Olr1	TNF Signaling
Snn	TNF Signaling
Bcl2a1d	TNF Signaling
Egr3	TNF Signaling
Sphk1	TNF Signaling
G0s2	TNF Signaling
Cd83	TNF Signaling
Ccl20	TNF Signaling
Klf9	TNF Signaling
Msc	TNF Signaling
Cflar	TNF Signaling
Ier5	TNF Signaling
Gfpt2	TNF Signaling
Csf2	TNF Signaling
Csf1	TNF Signaling
Sgk1	TNF Signaling
Cxcl2	TNF Signaling
Ehd1	TNF Signaling
Fjx1	TNF Signaling
Klf4	TNF Signaling
Klf2	TNF Signaling
Tlr2	TNF Signaling
Klf6	TNF Signaling
Map2k3	TNF Signaling
Map3k8	TNF Signaling
Sdc4	TNF Signaling
Cxcl10	TNF Signaling
Nr4a1	TNF Signaling
Nr4a2	TNF Signaling
Nr4a3	TNF Signaling
Icosl	TNF Signaling
Nfat5	TNF Signaling
Panx1	TNF Signaling
Cxcl11	TNF Signaling
Plek	TNF Signaling
Rcan1	TNF Signaling
Ripk2	TNF Signaling
Dnajb4	TNF Signaling
Plpp3	TNF Signaling
Pnrc1	TNF Signaling
Kynu	TNF Signaling
Ifih1	TNF Signaling
Dram1	TNF Signaling
Ccrl2	TNF Signaling
Spsb1	TNF Signaling
Rnf19b	TNF Signaling
Ccnl1	TNF Signaling
Tnip1	TNF Signaling
Ppp1r15a	TNF Signaling
B4galt5	TNF Signaling
Pdlim5	TNF Signaling
Litaf	TNF Signaling
Pmepa1	TNF Signaling
Nampt	TNF Signaling
Clcf1	TNF Signaling
Il23a	TNF Signaling
Zbtb10	TNF Signaling
Slc16a6	TNF Signaling
Trip10	TNF Signaling
Tnfaip8	TNF Signaling
Tiparp	TNF Signaling
Pfkfb3	TNF Signaling
Zc3h12a	TNF Signaling
Tnip2	TNF Signaling
Yrdc	TNF Signaling
Gpr183	TNF Signaling
Dusp4	TNF Signaling
Rigi	TNF Signaling
Slc2a6	TNF Signaling
Trib1	TNF Signaling
Kdm6b	TNF Signaling
Dusp5	TNF Signaling
Areg	TNF Signaling
Bcl3	TNF Signaling
Bmp2	TNF Signaling
Btg1	TNF Signaling
Ccnd1	TNF Signaling
Cd44	TNF Signaling
Cd69	TNF Signaling
Cebpb	TNF Signaling
F3	TNF Signaling
Ccn1	TNF Signaling
Serpinb8	TNF Signaling
Edn1	TNF Signaling
Egr1	TNF Signaling
Egr2	TNF Signaling
Ets2	TNF Signaling
Fos	TNF Signaling
Fosb	TNF Signaling
Fut4	TNF Signaling
Gch1	TNF Signaling
B4galt1	TNF Signaling
Slc2a3	TNF Signaling
Hbegf	TNF Signaling
Icam1	TNF Signaling
Id2	TNF Signaling
Il12b	TNF Signaling
Il1a	TNF Signaling
Il1b	TNF Signaling
Il6	TNF Signaling
Il6st	TNF Signaling
Il7r	TNF Signaling
Inhba	TNF Signaling
Irf1	TNF Signaling
Jun	TNF Signaling
Junb	TNF Signaling
Ldlr	TNF Signaling
Lif	TNF Signaling
Marcks	TNF Signaling
Mxd1	TNF Signaling
Maff	TNF Signaling
Myc	TNF Signaling
Nfkb1	TNF Signaling
Serpine1	TNF Signaling
Serpinb2	TNF Signaling
Plau	TNF Signaling
Plaur	TNF Signaling
Ptgs2	TNF Signaling
Ptpre	TNF Signaling
Rel	TNF Signaling
Sat1	TNF Signaling
Ccl5	TNF Signaling
Sod2	TNF Signaling
Tap1	TNF Signaling
Zfp36	TNF Signaling
Ifit2	TNF Signaling
Pde4b	TNF Signaling
Abca1	TNF Signaling
Gem	TNF Signaling
Lamb3	TNF Signaling
Acsl1	Type I IFN Signature
Adar	Type I IFN Signature
Agt	Type I IFN Signature
Aim2	Type I IFN Signature
Akap2	Type I IFN Signature
Apobec3	Type I IFN Signature
Atf3	Type I IFN Signature
Atf5	Type I IFN Signature
Bag1	Type I IFN Signature
Bard1	Type I IFN Signature
Bcl7b	Type I IFN Signature
Blvra	Type I IFN Signature
Brca1	Type I IFN Signature
Brca2	Type I IFN Signature
Bst2	Type I IFN Signature
Cad	Type I IFN Signature
Camk2a	Type I IFN Signature
Casp1	Type I IFN Signature
Cbr1	Type I IFN Signature
Cbwd1	Type I IFN Signature
Ccl2	Type I IFN Signature
Ccl7	Type I IFN Signature
Ccna1	Type I IFN Signature
Ccnd2	Type I IFN Signature
Cd2ap	Type I IFN Signature
Cd38	Type I IFN Signature
Cd4	Type I IFN Signature
Cd69	Type I IFN Signature
Cdkn1a	Type I IFN Signature
Cfb	Type I IFN Signature
Chka	Type I IFN Signature
Cntn6	Type I IFN Signature
Col3a1	Type I IFN Signature
Cxcl10	Type I IFN Signature
Cxcl11	Type I IFN Signature
Cxcl9	Type I IFN Signature
Cxcr2	Type I IFN Signature
Cyp2j6	Type I IFN Signature
Defb1	Type I IFN Signature
Dll1	Type I IFN Signature
Dsc2	Type I IFN Signature
Dusp5	Type I IFN Signature
Dusp7	Type I IFN Signature
Dynlt1f	Type I IFN Signature
Dysf	Type I IFN Signature
Ece1	Type I IFN Signature
Edn1	Type I IFN Signature
Eif2ak2	Type I IFN Signature
Eif2b1	Type I IFN Signature
Eif4enif1	Type I IFN Signature
Enpp2	Type I IFN Signature
Epb4.1	Type I IFN Signature
Etv4	Type I IFN Signature
F8	Type I IFN Signature
Faf1	Type I IFN Signature
Fas	Type I IFN Signature
Fasl	Type I IFN Signature
Fgf1	Type I IFN Signature
Flna	Type I IFN Signature
Foxo1	Type I IFN Signature
Ftl1	Type I IFN Signature
Fut4	Type I IFN Signature
Gadd45b	Type I IFN Signature
Gbp2	Type I IFN Signature
Gch1	Type I IFN Signature
Gcnt1	Type I IFN Signature
Gls	Type I IFN Signature
Gm14446	Type I IFN Signature
Gm17296	Type I IFN Signature
Gmpr	Type I IFN Signature
Gpr161	Type I IFN Signature
Guk1	Type I IFN Signature
H2-Oa	Type I IFN Signature
Hbb-y	Type I IFN Signature
Hist2h2aa1	Type I IFN Signature
Hs6st1	Type I IFN Signature
Hsp90aa1	Type I IFN Signature
Ido1	Type I IFN Signature
Ifi204	Type I IFN Signature
Ifi27	Type I IFN Signature
Ifi27l2a	Type I IFN Signature
Ifi27l2b	Type I IFN Signature
Ifi35	Type I IFN Signature
Ifi44	Type I IFN Signature
Ifitm1	Type I IFN Signature
Ifitm2	Type I IFN Signature
Ifitm3	Type I IFN Signature
Ifrd1	Type I IFN Signature
Ikbkg	Type I IFN Signature
Il15	Type I IFN Signature
Il15ra	Type I IFN Signature
Il1rn	Type I IFN Signature
Il6	Type I IFN Signature
Inadl	Type I IFN Signature
Inppl1	Type I IFN Signature
Irf2	Type I IFN Signature
Irf7	Type I IFN Signature
Isg15	Type I IFN Signature
Isg20	Type I IFN Signature
Jak2	Type I IFN Signature
Jup	Type I IFN Signature
Kcna3	Type I IFN Signature
Kdelr2	Type I IFN Signature
Kif20b	Type I IFN Signature
Klf6	Type I IFN Signature
Kpnb1	Type I IFN Signature
Krt8	Type I IFN Signature
Lag3	Type I IFN Signature
Lamp3	Type I IFN Signature
Lap3	Type I IFN Signature
Lepr	Type I IFN Signature
Lgals2	Type I IFN Signature
Lgals3bp	Type I IFN Signature
Lgals9	Type I IFN Signature
Lgmn	Type I IFN Signature
Lmnb1	Type I IFN Signature
Lmo2	Type I IFN Signature
LOC102638047	Type I IFN Signature
Ly6e	Type I IFN Signature
Map2k5	Type I IFN Signature
Mcl1	Type I IFN Signature
Med1	Type I IFN Signature
Mgll	Type I IFN Signature
Mrps15	Type I IFN Signature
Msr1	Type I IFN Signature
Mx1	Type I IFN Signature
Mx2	Type I IFN Signature
Myd88	Type I IFN Signature
Nampt	Type I IFN Signature
Nfe2l3	Type I IFN Signature
Nktr	Type I IFN Signature
Nmi	Type I IFN Signature
Nr3c1	Type I IFN Signature
Nub1	Type I IFN Signature
Nupr1	Type I IFN Signature
Oas1g	Type I IFN Signature
Oas2	Type I IFN Signature
Oas3	Type I IFN Signature
Pdgfb	Type I IFN Signature
Pdgfrl	Type I IFN Signature
Pkd2	Type I IFN Signature
Plscr1	Type I IFN Signature
Pmaip1	Type I IFN Signature
Pml	Type I IFN Signature
Prkra	Type I IFN Signature
Psmb9	Type I IFN Signature
Ptch1	Type I IFN Signature
Rbck1	Type I IFN Signature
Rgs1	Type I IFN Signature
Rgs6	Type I IFN Signature
Rtp4	Type I IFN Signature
Sat1	Type I IFN Signature
Scarb2	Type I IFN Signature
Serping1	Type I IFN Signature
Sit1	Type I IFN Signature
Socs1	Type I IFN Signature
Sp100	Type I IFN Signature
Sp140	Type I IFN Signature
Spib	Type I IFN Signature
St3gal5	Type I IFN Signature
Stap1	Type I IFN Signature
Stat1	Type I IFN Signature
Stat2	Type I IFN Signature
Stx11	Type I IFN Signature
Supt3	Type I IFN Signature
Tap1	Type I IFN Signature
Tap2	Type I IFN Signature
Tcn2	Type I IFN Signature
Tfdp2	Type I IFN Signature
Tgm1	Type I IFN Signature
Tlr3	Type I IFN Signature
Tlr7	Type I IFN Signature
Tnfrsf11a	Type I IFN Signature
Tnfsf10	Type I IFN Signature
Tnk2	Type I IFN Signature
Tor1b	Type I IFN Signature
Tra2b	Type I IFN Signature
Trim21	Type I IFN Signature
Trim34a	Type I IFN Signature
Trim38	Type I IFN Signature
Uba7	Type I IFN Signature
Ube2l6	Type I IFN Signature
Ube2s	Type I IFN Signature
Unc93b1	Type I IFN Signature
Usp18	Type I IFN Signature
Wars	Type I IFN Signature
Wt1	Type I IFN Signature
Xaf1	Type I IFN Signature
Acly	Type II IFN Signature
Acsl1	Type II IFN Signature
Aff2	Type II IFN Signature
Aim2	Type II IFN Signature
Akap10	Type II IFN Signature
Atf3	Type II IFN Signature
Atm	Type II IFN Signature
C1qb	Type II IFN Signature
C4a	Type II IFN Signature
Cald1	Type II IFN Signature
Casp1	Type II IFN Signature
Ccnd2	Type II IFN Signature
Ccr5	Type II IFN Signature
Cd38	Type II IFN Signature
Cdkn1a	Type II IFN Signature
Cfb	Type II IFN Signature
Ckb	Type II IFN Signature
Cpt1b	Type II IFN Signature
Csf2rb	Type II IFN Signature
Ctnnd2	Type II IFN Signature
Cxcl10	Type II IFN Signature
Cxcl11	Type II IFN Signature
Cxcl9	Type II IFN Signature
Cybb	Type II IFN Signature
Edn1	Type II IFN Signature
Epb4.1	Type II IFN Signature
Etaa1	Type II IFN Signature
Etv4	Type II IFN Signature
F8	Type II IFN Signature
Fas	Type II IFN Signature
Fbln1	Type II IFN Signature
Fbxl2	Type II IFN Signature
Fcgr1	Type II IFN Signature
Flii	Type II IFN Signature
Gadd45b	Type II IFN Signature
Gbp2	Type II IFN Signature
Gch1	Type II IFN Signature
Gcnt1	Type II IFN Signature
Gls	Type II IFN Signature
Gstm1	Type II IFN Signature
Hbb-y	Type II IFN Signature
Hhex	Type II IFN Signature
Hp	Type II IFN Signature
Icam1	Type II IFN Signature
Ido1	Type II IFN Signature
Ifi27l2a	Type II IFN Signature
Ifi27l2b	Type II IFN Signature
Ifi44	Type II IFN Signature
Igj	Type II IFN Signature
Il15	Type II IFN Signature
Il15ra	Type II IFN Signature
Il18bp	Type II IFN Signature
Il1a	Type II IFN Signature
Il7	Type II IFN Signature
Irf1	Type II IFN Signature
Irf8	Type II IFN Signature
Jak2	Type II IFN Signature
Klf2	Type II IFN Signature
Lap3	Type II IFN Signature
Limk2	Type II IFN Signature
Lmnb1	Type II IFN Signature
Mgl2	Type II IFN Signature
Mmp25	Type II IFN Signature
Mrps15	Type II IFN Signature
Msr1	Type II IFN Signature
Net1	Type II IFN Signature
Nin	Type II IFN Signature
Nktr	Type II IFN Signature
Nlrp1b	Type II IFN Signature
Nr3c1	Type II IFN Signature
Oas1g	Type II IFN Signature
Oas3	Type II IFN Signature
P2ry13	Type II IFN Signature
Pcdh9	Type II IFN Signature
Pla2g4c	Type II IFN Signature
Plek	Type II IFN Signature
Polr2b	Type II IFN Signature
Psmb9	Type II IFN Signature
Ptch1	Type II IFN Signature
Ralb	Type II IFN Signature
Rgs1	Type II IFN Signature
Serpind1	Type II IFN Signature
Serping1	Type II IFN Signature
Sftpb	Type II IFN Signature
Slamf1	Type II IFN Signature
Slc1a5	Type II IFN Signature
Socs1	Type II IFN Signature
Spry4	Type II IFN Signature
Srrm2	Type II IFN Signature
Stat1	Type II IFN Signature
Stat2	Type II IFN Signature
Stx11	Type II IFN Signature
Tap1	Type II IFN Signature
Tap2	Type II IFN Signature
Tbx21	Type II IFN Signature
Tenm1	Type II IFN Signature
Tff1	Type II IFN Signature
Tnfaip2	Type II IFN Signature
Tnfsf10	Type II IFN Signature
Ubd	Type II IFN Signature
Ube2c	Type II IFN Signature
Ube2l6	Type II IFN Signature
Ube3a	Type II IFN Signature
Vamp5	Type II IFN Signature
Vsnl1	Type II IFN Signature
Wars	Type II IFN Signature
Xrn1	Type II IFN Signature
Atf4	UPR & Stress
Atf6	UPR & Stress
Canx	UPR & Stress
Cct6b	UPR & Stress
Chac1	UPR & Stress
Creb3l2	UPR & Stress
Creld2	UPR & Stress
Ddit3	UPR & Stress
Derl3	UPR & Stress
Dnajb9	UPR & Stress
Dnajc3	UPR & Stress
Edem1	UPR & Stress
Edem2	UPR & Stress
Edem3	UPR & Stress
Erp44	UPR & Stress
Fam129a	UPR & Stress
Fkbp11	UPR & Stress
Herpud1	UPR & Stress
Hspa5	UPR & Stress
Hspb1	UPR & Stress
Hsph1	UPR & Stress
Insig1	UPR & Stress
Man1b1	UPR & Stress
Manf	UPR & Stress
Pdia4	UPR & Stress
Xbp1	UPR & Stress
